# Supplementary material for: Pathological variants in genes associated with disorders of sex development and central causes of hypogonadism in a whole-genome reference panel of 8380 Japanese individuals
Source: Hum Genome Var. 2022 Sep 28;9:34. doi: 10.1038/s41439-022-00213-w (PMC9519586; doi:10.1038/s41439-022-00213-w)
Supplement: Supplementary file 1 — Supplementary table 1 [file 41439_2022_213_MOESM1_ESM.xlsx]

## Sheet: Supplementary Table 1
Supplementary Table 1. Pathogenic variants and estimeated carrier frequencies of 32 DSD- and CHG-related genes
Gene		Pathogenic variants in 8.3KJPN (8380 individuals)
		Set1a						Set 2a						Set 3a						Set 4a
		No. Var	Allele Cnt	sum of frq.	Carrier Frq.	Carrier Frq.		No. Var	Allele Cnt	sum of frq.	Carrier Frq.	Carrier Frq.		No. Var	Allele Cnt	sum of frq.	Carrier Frq.	Carrier Frq.		No. Var	Allele Cnt	sum of frq.	Carrier Frq.	Carrier Frq.
CBX2		0	0	0	0	0		2	6	0.00036	0.000719741	0.00072		2	6	0.00036	0.000719741	0.00072		2	6	0.00036	0.000719741	0.00072
DHH		0	0	0	0	0		0	0	0	0	0		0	0	0	0	0		0	0	0	0	0
RSPO1		0	0	0	0	0		0	0	0	0	0		0	0	0	0	0		0	0	0	0	0
TSPYL1		0	0	0	0	0		0	0	0	0	0		0	0	0	0	0		0	0	0	0	0
WNT4		0	0	0	0	0		1	4	0.000239	0.000477886	0.00048		1	4	0.000239	0.000477886	0.00048		1	4	0.000239	0.000477886	0.00048
CYP11B1		0	0	0	0	0		1	1	6e-05	0.000119993	0.00011		1	1	6e-05	0.000119993	0.00011		1	1	6e-05	0.000119993	0.00011
CYP17A1		1	1	6e-05	0.000119993	0.00011		1	1	6e-05	0.000119993	0.00011		5	22	0.001313	0.00262255	0.00262		6	23	0.001373	0.00274223	0.00274
HSD3B2		0	0	0	0	0		1	24	0.001432	0.0028599	0.00285		2	26	0.001551	0.00309719	0.00309		5	29	0.001731	0.00345601	0.00345
STAR		4	7	0.000419	0.000837649	0.00083		4	7	0.000419	0.000837649	0.00083		4	7	0.000419	0.000837649	0.00083		5	8	0.000479	0.000957541	0.00095
CYP21A2		0	0	0	0	0		0	0	0	0	0		1	43	0.002566	0.00511883	0.00511		2	141	0.008413	0.0166844	0.01668
AMH		0	0	0	0	0		0	0	0	0	0		0	0	0	0	0		5	13	0.000777	0.00155279	0.00155
AMHR2		0	0	0	0	0		0	0	0	0	0		0	0	0	0	0		3	4	0.000239	0.000477886	0.00047
CYP19A1		0	0	0	0	0		3	3	0.00018	0.000359935	0.00036		3	3	0.00018	0.000359935	0.00036		5	5	0.0003	0.00059982	0.00059
HSD17B3		2	7	0.000418	0.000835651	0.00083		8	14	0.000837	0.0016726	0.00167		8	14	0.000837	0.0016726	0.00167		9	15	0.000897	0.00179239	0.00179
LHCGR		0	0	0	0	0		1	1	6e-05	0.000119993	0.00012		1	1	6e-05	0.000119993	0.00012		1	1	6e-05	0.000119993	0.00012
SRD5A2		0	0	0	0	0		0	0	0	0	0		6	25	0.001492	0.00297955	0.00297		8	77	0.004595	0.00914777	0.00914
AKR1C4		0	0	0	0	0		0	0	0	0	0		0	0	0	0	0		0	0	0	0	0
AKR1C2		0	0	0	0	0		0	0	0	0	0		0	0	0	0	0		0	0	0	0	0
POR		3	35	0.002089	0.00416927	0.00416		6	38	0.002269	0.0045277	0.00453		7	39	0.002329	0.00464715	0.00464		10	106	0.006327	0.0125739	0.01257
CYP11A1		0	0	0	0	0		1	1	6e-05	0.000119993	0.00012		1	1	6e-05	0.000119993	0.00012		1	1	6e-05	0.000119993	0.00012
CYB5A		0	0	0	0	0		0	0	0	0	0		0	0	0	0	0		0	0	0	0	0
HSD17B4		0	0	0	0	0		1	1	6e-05	0.000119993	0.00012		1	1	6e-05	0.000119993	0.00012		3	6	0.000359	0.000717742	0.00071
DHCR7		0	0	0	0	0		2	2	0.00012	0.000239971	0.00023		3	3	0.00018	0.000359935	0.00035		9	48	0.002867	0.00571756	0.00571
AR		0	0			0		0	0			0		0	0			0		3	16			0.00131
GNRHR		1	1	6e-05	0.000119993	0.00011		3	3	0.00018	0.000359935	0.00036		4	4	0.00024	0.000479885	0.00047		4	4	0.00024	0.000479885	0.00047
GNRH1		0	0	0	0	0		0	0	0	0	0		0	0	0	0	0		0	0	0	0	0
TAC3		0	0	0	0	0		0	0	0	0	0		0	0	0	0	0		0	0	0	0	0
LEP		1	1	6e-05	0.000119993	0.00011		1	1	6e-05	0.000119993	0.00011		1	1	6e-05	0.000119993	0.00011		1	1	6e-05	0.000119993	0.00011
PROP1		1	1	6e-05	0.000119993	0.00011		1	1	6e-05	0.000119993	0.00011		1	1	6e-05	0.000119993	0.00011		1	1	6e-05	0.000119993	0.00011
LHX3		1	1	6e-05	0.000119993	0.00011		1	1	6e-05	0.000119993	0.00011		1	1	6e-05	0.000119993	0.00011		1	1	6e-05	0.000119993	0.00011
FSHR		0	0	0	0	0		0	0	0	0	0		0	0	0	0	0		1	1	6e-05	0.000119993	0.00011
BBS9		0	0	0	0	0		4	6	0.000359	0.000717742	0.00072		4	6	0.000359	0.000717742	0.00072		4	6	0.000359	0.000717742	0.00072
aSee "Materials and Methods" and Fig.1.
