# Supplementary material for: Pathological variants in genes associated with disorders of sex development and central causes of hypogonadism in a whole-genome reference panel of 8380 Japanese individuals
Source: Hum Genome Var. 2022 Sep 28;9:34. doi: 10.1038/s41439-022-00213-w (PMC9519586; doi:10.1038/s41439-022-00213-w)
Supplement: Supplementary file 2 — Supplementary table 2 [file 41439_2022_213_MOESM2_ESM.xlsx]

## Sheet: Supplementary Table 2
Supplementary Table 2. Candidate pathogenic variants in DSD and CHG causative genes											ClinVar CS
	Genomic position (GRCh37/ hg19)	dbSNP(build144)	Variation	Functional category	Genotype count in 8.3KJPN			Allele frequency in 8.3KJPN	Allele frequency in 8.3KJPN	Output by Inter Var	Mutation database		Predicetd variation (no database)	Classification	Set
					Ref/Ref	Het	Alt/Alt				ClinVar CS	HGMD
CBX2	chr17:77752210	rs782622371	c.C100T:p.Arg34Cys	Nonsynonymous SNV	8373	5	0	0.000298	0.00029	LP			Yes	LP_interpreted	2
CBX2	chr17:77755943		c.C631T:p.Gln211*	Stopgain	8379	1	0	6e-05	6e-05	LP			Yes	LP_interpreted	2
WNT4	chr1:22446655	rs1334778982	c.T944C:p.Phe315Ser	Nonsynonymous SNV	8375	4	0	0.000239	0.00023	LP			Yes	LP_interpreted	2
CYP11B1	chr8:143960446	rs1363648906	c.395+2T>C	Splicing	8379	1	0	6e-05	6e-05	P			Yes	P_interpreted	2
CYP17A1	chr10:104592289	rs760695410	c.A1118T:p.His373Leu	Nonsynonymous SNV	8373	7	0	0.000418	0.00041	VUS	P	DM		p_clinvar	3
CYP17A1	chr10:104592311	rs1347586947	c.G1096A:p.Val366Met	Nonsynonymous SNV	8379	1	0	6e-05	6e-05	VUS		DM		p_hgmd	4
CYP17A1	chr10:104592368	rs104894149	c.C1039T:p.Arg347Cys	Nonsynonymous SNV	8377	3	0	0.000179	0.00017	VUS	P	DM		p_clinvar	3
CYP17A1	chr10:104594607	rs104894150	c.T601A:p.Tyr201Asn	Nonsynonymous SNV	8378	2	0	0.000119	0.00011	VUS	P	DM		p_clinvar	3
CYP17A1	chr10:104595087		c.359_360insGCGCACA:p.His120fs	Frameshift insertion	8379	1	0	6e-05	6e-05	LP		DM		LP_reported	1
CYP17A1	chr10:104596956	rs121434319	c.160_162del:p.Phe54del	Inframe deletion	8371	9	0	0.000537	0.00053	VUS	P	DM		p_clinvar	3
HSD3B2	chr1:119958055	rs376207606	c.T13A:p.Cys5Ser	Nonsynonymous SNV	8356	24	0	0.001432	0.00143	LP	Conflicting interpretations of pathogenicity		Yes	LP_cnflct_clinvar	2
HSD3B2	chr1:119964761	rs759422374	c.A637G:p.Ser213Gly	Nonsynonymous SNV	8379	1	0	6e-05	6e-05	VUS		DM		p_hgmd	4
HSD3B2	chr1:119964776		c.T652C:p.Ser218Pro	Nonsynonymous SNV	8379	1	0	6e-05	6e-05	VUS		DM		p_hgmd	4
HSD3B2	chr1:119964869	rs80358217	c.C745T:p.Arg249*	Stopgain	8378	2	0	0.000119	0.00011	VUS	P	DM		p_clinvar	3
HSD3B2	chr1:119965070	rs114032180	c.C946T:p.Arg316Cys	Nonsynonymous SNV	8379	1	0	6e-05	6e-05	VUS		DM		p_hgmd	4
STAR	chr8:38001849		c.T800C:p.Phe267Ser	Nonsynonymous SNV	8379	1	0	6e-05	6e-05	VUS		DM		p_hgmd	4
STAR	chr8:38002769	rs1417088430	c.714delA:p.Lys238fs	Frameshift deletion	8379	1	0	6e-05	6e-05	P	P/LP	DM		P_reported_1	1
STAR	chr8:38003569	rs104894090	c.C562T:p.Arg188Cys	Nonsynonymous SNV	8379	1	0	6e-05	6e-05	LP	P	DM		LP_reported_1	1
STAR	chr8:38005795	rs781281145	c.C229T:p.Gln77*	Stopgain	8379	1	0	6e-05	6e-05	P	LP	DM		P_reported_1	1
STAR	chr8:38006211		c.125dupG:p.Gln42fs	Frameshift insertion	8376	4	0	0.000239	0.00023	P	P	DM		P_reported_1	1
CYP21A2	chr6:32006858	rs6467	c.293-13C>G	Splicing	8337	43	0	0.002566	0.00256	VUS	P	DM		p_clinvar	3
CYP21A2	chr6:32008500	rs202242769	c.G1174A:p.Ala392Thr	Nonsynonymous SNV	8282	98	0	0.005847	0.00584	VUS	Conflicting interpretations of pathogenicity	DM		p_hgmd	4
CYP11A1	chr15:74632012		c.1069_1072del:p.Leu357fs,c.595_598del:p.Leu199fs	Frameshift deletion	8379	1	0	6e-05	6e-05	LP			Yes	LP_interpreted	2
AMH	chr19:2249449	rs757212843	c.C118T:p.Arg40*	Stopgain	8378	1	0	6e-05	6e-05	VUS		DM		p_hgmd	4
AMH	chr19:2249614	rs563650626	c.C283T:p.Arg95*	Stopgain	8378	1	0	6e-05	6e-05	VUS		DM		p_hgmd	4
AMH	chr19:2251438	rs1415701260	c.G1165T:p.Glu389*	Stopgain	8370	4	0	0.000239	0.00023	VUS		DM		p_hgmd	4
AMH	chr19:2251730	rs1389433397	c.A1457C:p.Asn486Thr	Nonsynonymous SNV	8376	4	0	0.000239	0.00023	VUS		DM		p_hgmd	4
AMH	chr19:2251852	rs1389905863	c.G1579T:p.Val527Leu	Nonsynonymous SNV	8376	3	0	0.000179	0.00017	VUS		DM		p_hgmd	4
AMHR2	chr12:53818141		c.G119C:p.Gly40Ala	Nonsynonymous SNV	8379	1	0	6e-05	6e-05	VUS		DM		p_hgmd	4
AMHR2	chr12:53818182	rs534999427	c.C160T:p.Arg54Cys	Nonsynonymous SNV	8378	2	0	0.000119	0.00011	VUS		DM		p_hgmd	4
AMHR2	chr12:53822734	rs371318635	c.C907T:p.Arg303Trp	Nonsynonymous SNV	8379	1	0	6e-05	6e-05	VUS		DM		p_hgmd	4
CYP19A1	chr15:51504656	rs762631156	c.G1124A:p.Arg375His	Nonsynonymous SNV	8379	1	0	6e-05	6e-05	VUS		DM		p_hgmd	4
CYP19A1	chr15:51507284		c.1003delG:p.Glu335fs	Frameshift deletion	8379	1	0	6e-05	6e-05	VUS			Yes	LP_interpreted	2
CYP19A1	chr15:51514545		c.628+1G>A	Splicing	8379	1	0	6e-05	6e-05	P			Yes	P_interpreted	2
CYP19A1	chr15:51514600	rs1451235851	c.C574T:p.Arg192Cys	Nonsynonymous SNV	8379	1	0	6e-05	6e-05	VUS		DM		p_hgmd	4
CYP19A1	chr15:51630691	rs956997586	g.51630691C>T	Splicing	8379	1	0	6e-05	6e-05	P	VUS		Yes	P_interpreted	2
HSD17B3	chr9:98997813		c.A862T:p.Ser288Cys	Nonsynonymous SNV	8379	1	0	6e-05	6e-05	LP			Yes	LP_interpreted	2
HSD17B3	chr9:99003149	rs1188887877	c.A713G:p.Tyr238Cys	Nonsynonymous SNV	8379	1	0	6e-05	6e-05	LP			Yes	LP_interpreted	2
HSD17B3	chr9:99007677		c.G556T:p.Gly186Trp	Nonsynonymous SNV	8378	2	0	0.000119	0.00011	LP			Yes	LP_interpreted	2
HSD17B3	chr9:99007679	rs1252713091	c.C554G:p.Ser185Cys	Nonsynonymous SNV	8379	1	0	6e-05	6e-05	LP			Yes	LP_interpreted	2
HSD17B3	chr9:99007686		c.A547C:p.Ile183Leu	Nonsynonymous SNV	8379	1	0	6e-05	6e-05	LP			Yes	LP_interpreted	2
HSD17B3	chr9:99017188	rs119481075	c.G239A:p.Arg80Gln	Nonsynonymous SNV	8379	1	0	6e-05	6e-05	LP	P	DM		LP_reported	1
HSD17B3	chr9:99017221		c.C206G:p.Ala69Gly	Nonsynonymous SNV	8379	1	0	6e-05	6e-05	LP			Yes	LP_interpreted	2
HSD17B3	chr9:99060705	rs747329682	c.C194T:p.Ser65Leu	Nonsynonymous SNV	8379	1	0	6e-05	6e-05	VUS		DM		p_hgmd	4
HSD17B3	chr9:99064248	rs191153391	c.A139G:p.Met47Val	Nonsynonymous SNV	8374	6	0	0.000358	0.00035	LP		DM		LP_reported	1
LHCGR	chr2:48936100		c.666delA:p.Thr222fs	Frameshift deletion	8379	1	0	6e-05	6e-05	LP			Yes	LP_interpreted	2
SRD5A2	chr2:31751294	rs9332967	c.737G>A:p.Arg246Gln	Nonsynonymous SNV	8377	3	0	0.000179	0.00017	VUS	P	DM		p_clinvar	3
SRD5A2	chr2:31751329	rs9332966	c.702C>G:p.Phe234Leu	Nonsynonymous SNV	8341	39	0	0.002327	0.00232	VUS	Conflicting interpretations of pathogenicity	DM		p_hgmd	4
SRD5A2	chr2:31754393	rs121434249	c.682G>A:p.Ala228Thr	Nonsynonymous SNV	8379	1	0	6e-05	6e-05	VUS	P	DM		p_clinvar	3
SRD5A2	chr2:31754395	rs9332964	c.680G>A:p.Arg227Gln	Nonsynonymous SNV	8363	17	0	0.001014	0.00101	VUS	P/LP	DM		p_clinvar	3
SRD5A2	chr2:31754497	rs763296857	c.578A>G:p.Asn193Ser	Nonsynonymous SNV	8378	2	0	0.000119	0.00011	VUS	P	DM		p_clinvar	3
SRD5A2	chr2:31805775	rs550866120	c.196G>A:p.Gly66Arg	Nonsynonymous SNV	8366	13	0	0.000776	0.00077	VUS		DM		p_hgmd	4
SRD5A2	chr2:31805892	rs104893667	c.78C>G:pTyr26*	Stopgain	8379	1	0	6e-05	6e-05	VUS	P			p_clinvar	3
SRD5A2	chr2:31805954	rs9332960	c.16C>T:pGln6*	Stopgain	8379	1	0	6e-05	6e-05	VUS	P	DM		p_clinvar	3
POR	chr7:75610876	rs17853284	c.C683T:p.Pro228Leu	Nonsynonymous SNV	8375	3	0	0.000179	0.00017	VUS	Conflicting interpretations of pathogenicity	DM		p_hgmd	4
POR	chr7:75615309	rs782128221	c.G1738C:p.Glu580Gln	Nonsynonymous SNV	8336	42	1	0.002626	0.00262	VUS		DM		p_hgmd	4
POR	chr7:75615481	rs72557954	c.A1820G:p.Tyr607Cys	Nonsynonymous SNV	8359	20	0	0.001193	0.00119	VUS		DM		p_hgmd	4
POR	chr7:75614497	rs28931608	c.G1370A:p.Arg457His	Nonsynonymous SNV	8351	28	0	0.001671	0.00167	LP	P/LP	DM		LP_reported	1
POR	chr7:75610925	rs786205099	c.731+1G>A	Splicing	8375	2	0	0.000119	0.00011	P	P	DM		P_reported	1
POR	chr7:75614450	rs786205875	c.1324dupC:p.Ile444fs	Frameshift insertion	8369	5	0	0.000299	0.00029	P	P	DM		P_reported	1
POR	chr7:75613113		c.1005_1006insCAGCTGGGCAAAATCCTGGGTGCCGACCTGGA:p.Asn335fs	Frameshift insertion	8378	1	0	6e-05	6e-05	LP			Yes	LP_interpreted	2
POR	chr7:75615007		c.1510delG:p.Gly504fs	Frameshift deletion	8376	1	0	6e-05	6e-05	LP			Yes	LP_interpreted	2
POR	chr7:75611641	rs74900634	c.830+1G>A	Splicing	8378	1	0	6e-05	6e-05	P			Yes	P_interpreted	2
POR	chr7:75615495	rs786205876	c.1835_1858del:p.Leu612_Trp620delinsArg	Inframe deletion	8378	1	0	6e-05	6e-05	VUS	P	DM		p_clinvar	3
HSD17B4	chr5:118814617	rs1554062814	c.G523A:p.Ala175Thr	Nonsynonymous SNV	8376	4	0	0.000239	0.00023	VUS	VUS	DM		p_hgmd	4
HSD17B4	chr5:118814681	rs550705310	c.C587T:p.Ala196Val	Nonsynonymous SNV	8379	1	0	6e-05	6e-05	VUS		DM		p_hgmd	4
HSD17B4	chr5:118814717	rs1418985475	NM_001199292:exon7:c.568+1G>T;NM_001292027:exon9:c.550+1G>T;NM_000414:exon8:c.622+1G>T;NM_001199291:exon9:c.697+1G>T;NM_001292028:exon8:c.202+1G>T	Splicing	8379	1	0	6e-05	6e-05	P			Yes	P_interpreted	2
DHCR7	chr11:71146554	rs1565584679	c.A1295G:p.Tyr432Cys	Nonsynonymous SNV	8378	1	0	6e-05	6e-05	VUS		DM		p_hgmd	4
DHCR7	chr11:71146690	rs765707139	c.G1159C:p.Gly387Arg	Nonsynonymous SNV	8378	1	0	6e-05	6e-05	LP			Yes	LP_interpreted	2
DHCR7	chr11:71148914	rs142808899	c.G907A:p.Gly303Arg	Nonsynonymous SNV	8341	38	0	0.002268	0.00226	VUS	Conflicting interpretations of pathogenicity	DM		p_hgmd	4
DHCR7	chr11:71148954		c.850_866del:p.Phe284fs	Frameshift deletion	8378	1	0	6e-05	6e-05	LP			Yes	LP_interpreted	2
DHCR7	chr11:71148980	rs398123607	c.G841A:p.Val281Met	Nonsynonymous SNV	8378	1	0	6e-05	6e-05	VUS	Conflicting interpretations of pathogenicity	DM		p_hgmd	4
DHCR7	chr11:71150074	rs775773057	c.C682T:p.Arg228Trp	Nonsynonymous SNV	8378	1	0	6e-05	6e-05	VUS	VUS	DM		p_hgmd	4
DHCR7	chr11:71152324	rs766299724	c.C575T:p.Ser192Phe	Nonsynonymous SNV	8376	3	0	0.000179	0.00017	VUS		DM		p_hgmd	4
DHCR7	chr11:71153365	rs28938174	c.A356T:p.His119Leu	Nonsynonymous SNV	8378	1	0	6e-05	6e-05	VUS	P	DM		p_clinvar	3
DHCR7	chr11:71155908	rs367585401	c.C91T:p.Arg31Cys	Nonsynonymous SNV	8377	1	0	6e-05	6e-05	VUS	VUS	DM		p_hgmd	4
AR	chrX: 66765516	rs777131133	c.C528A:p.Ser176Arg	Nonsynonymous SNV	8380	13	0		0.00101	VUS		DM		p_hgmd	4
AR	chrX: 66765614	.	c.G626A:p.Gly209Glu	Nonsynonymous SNV	8380	2	0		0.0002	VUS		DM		p_hgmd	4
AR	chrX: 66766174	rs202150225	c.G1186C:p.Gly396Arg	Nonsynonymous SNV	8380	1	0		0.0001	VUS		DM		p_hgmd	4
GNRHR	chr4:68606379	rs369176613	c.C806T:p.Thr269Met	Nonsynonymous SNV	8379	1	0	6e-05	6e-05	VUS	P	DM		p_clinvar	3
GNRHR	chr4:68610287	rs373475233	c.C613T:p.Arg205* (NM_001012763)	Stopgain	8379	1	0	6e-05	6e-05	P			Yes	P_interpreted	2
GNRHR	chr4:68610410		c.G618A:p.Typ206* (NM_000406)	Stopgain	8379	1	0	6e-05	6e-05	P			Yes	P_interpreted	2
GNRHR	chr4:68619638	rs104893842	c.G416A:p.Arg139His	Nonsynonymous SNV	8379	1	0	6e-05	6e-05	LP	P	DM		LP_reported	1
LEP	chr7:127894625	rs104894023	c.C313T:p.Arg105Trp	Nonsynonymous SNV	8378	1	0	6e-05	6e-05	LP	P	DM		LP_reported	1
PROP1	chr5:177421153	rs137853100	c.G296A:p.Arg99Gln	Nonsynonymous SNV	8379	1	0	6e-05	6e-05	LP	Conflicting interpretations of pathogenicity	DM		LP_reported	1
LHX3	chr9:139090601	rs137854505	c.G687A:p.Trp229*	Stopgain	8378	1	0	6e-05	6e-05	P	P	DM		P_reported	1
FSHR	chr2:49190059	rs749391155	c.G1901A:p.Arg634His	Nonsynonymous SNV	8379	1	0	6e-05	6e-05	VUS		DM		p_hgmd	4
BBS9	chr7:33376097		c.696dupG:p.L232fs,c.927dupG:p.L309fs,c.1062dupG:p.L354fs,c.1062dupG:p.L354fs,c.789dupG:p.L263fs,c.1062dupG:p.L354fs	Frameshift insertion	8378	1	0	6e-05	6e-05	LP			Yes	LP_interpreted	2
BBS9	chr7:33376209		c.808delA:p.I270fs,c.1039delA:p.I347fs,c.1174delA:p.I392fs,c.901delA:p.I301fs,c.901delA:p.I301fs,c.1174delA:p.I392fs	Frameshift deletion	8378	1	0	6e-05	6e-05	LP			Yes	LP_interpreted	2
BBS9	chr7:33407455		c.1300_1303del:p.L434fs,c.1405_1408del:p.L469fs,c.1651_1654del:p.L551fs,c.1405_1408del:p.L469fs,c.1651_1654del:p.L551fs,c.1666_1669del:p.L556fs,c.1756_1759del:p.L586fs,c.1405_1408del:p.L469fs,c.1393_1396del:p.L465fs,c.1636_1639del:p.L546fs,c.1771_1774del:p.L591fs,c.1498_1501del:p.L500fs	Frameshift deletion	8376	3	0	0.000179	0.00017	LP			Yes	LP_interpreted	2
BBS9	chr7:33427700		c.A1588T:p.K530X,c.A1693T:p.K565X,c.A1939T:p.K647X,c.A1693T:p.K565X,c.A1939T:p.K647X,c.A1954T:p.K652X,c.A2044T:p.K682X,c.A1681T:p.K561X,c.A1924T:p.K642X,c.A2059T:p.K687X,c.A1786T:p.K596X	Stopgain	8378	1	0	6e-05	6e-05	P			Yes	P_interpreted	2
* MultiAllele
** MultiAllele Counts:(CC, CA, AA, CG, AG, GG)=(957,3629,3751,16,27,0)
