# Supplementary material for: Pathological variants in genes associated with disorders of sex development and central causes of hypogonadism in a whole-genome reference panel of 8380 Japanese individuals
Source: Hum Genome Var. 2022 Sep 28;9:34. doi: 10.1038/s41439-022-00213-w (PMC9519586; doi:10.1038/s41439-022-00213-w)
Supplement: Supplementary file 5 — Supplementary table 5 [file 41439_2022_213_MOESM5_ESM.xlsx]

## Sheet: Supplementary_Table 4
Supplementary Table 5. Haplosufficiency intolerance scores for DSD and CHG causative genes
Genes	Category	pLI	Log(pLI)	Episcore
CBX2	GD	0.99503	-0.00216383	0.655717
DHH	GD	0.22445	-0.64888	0.40925
TSPYL1	GD	5.621e-07	-6.25019	0.85875
RSPO1	GD	1.4418e-06	-5.84109	0.711917
WNT4	GD	0.12766	-0.893945	0.472167
CYP11B1	HSA	8.245e-07	-6.08381	0.0782
CYP17A1	HSA	0.00026255	-3.58079	0.0577667
HSD3B2	HSA	7.176e-08	-7.14412	0.151183
STAR	HSA	8.7679e-11	-10.0571	0.103617
CYP21A2	HSA	0.00025989	-3.58521	0.0462833
CYP11A1	HSA	5.4912e-07	-6.26033	0.276533
AMH	HSA	3.3974e-12	-11.4689	0.223783
AMHR2	HSA	2.7013e-10	-9.56843	0.07795
CYP19A1	HSA	1.7022e-05	-4.76899	0.426067
HSD17B3	HSA	8.4911e-07	-6.07104	0.0705
LHCGR	HSA	5.2988e-08	-7.27582	0.14565
AKR1C2	HSA	6.8956e-11	-10.1614	0.0932333
AKR1C4	HSA	2.2341e-17	-16.6509	0.263833
POR	HSA	3.4212e-10	-9.46582	0.294083
CYB5A	HSA	0.0015821	-2.80077	0.4324
HSD17B4	HSA	2.4175e-10	-9.61663	0.322083
DHCR7	HSA	3.949e-13	-12.4035	0.478533
AR	HSA	0.98837	-0.00508045	NA
GNRHR	OC	0.067566	-1.17027	0.216617
GNRH1	OC	0.15146	-0.819702	0.0481667
TAC3	OC	0.01165	-1.93367	0.291767
LEP	OC	0.46491	-0.332631	0.2134
PROP1	OC	0.087746	-1.05677	0.258017
LHX3	OC	0.010863	-1.96405	0.566067
FSHR	OC	1.3689e-11	-10.8636	0.1747
BBS9	OC	4.2117e-17	-16.3755	0.378133
